# Supplementary material for: Prevalence and Risk Factors of Augmented Renal Clearance: A Systematic Review and Meta-Analysis
Source: Pharmaceutics. 2022 Feb 19;14(2):445. doi: 10.3390/pharmaceutics14020445 (PMC8878755; doi:10.3390/pharmaceutics14020445)
Supplement: Supplementary file 1 [file pharmaceutics-14-00445-s001.zip]

Archive with 1 entries (1 files):
- pharmaceutics-1557467-supplementary.pdf
